# Supplementary material for: Changes in Insulin Resistance with Different Weight Loss Methods in Patients with Type Two Diabetes Mellitus and Hypertension: A Comparative Clinical Trial
Source: J Clin Med. 2026 Jan 9;15(2):546. doi: 10.3390/jcm15020546 (PMC12842082; doi:10.3390/jcm15020546)
Supplement: Supplementary file 1 [file jcm-15-00546-s001.zip]

Archive with 3 entries (2 files):
- Supplementaries/
- Supplementaries/1_PROTOCOL trial_T2D_CVD_Eng.docx
- Supplementaries/7_CONSORT Extension_Treatment Checklist.doc
